# Supplementary material for: Biodegradable Metal Complex-Gated Organosilica for Dually Enhanced Chemodynamic Therapy through GSH Depletions and NIR Light-Triggered Photothermal Effects
Source: Molecules. 2024 Mar 6;29(5):1177. doi: 10.3390/molecules29051177 (PMC10933832; doi:10.3390/molecules29051177)
Supplement: Supplementary file 1 [file molecules-29-01177-s001.zip]

Archive with 1 entries (1 files):
- molecules-2877882-supplementary.pdf
